# Supplementary material for: T cell cholesterol efflux suppresses apoptosis and senescence and increases atherosclerosis in middle aged mice
Source: Nat Commun. 2022 Jul 1;13:3799. doi: 10.1038/s41467-022-31135-4 (PMC9249754; doi:10.1038/s41467-022-31135-4)
Supplement: Supplementary file 4 — Source Data [file 41467_2022_31135_MOESM4_ESM.xlsx]

## Sheet: Fig. 1c
Fig. 1c
Representative fluorescence lifetime decay curve for CD4+ T cells
Time (ns)	Ldlr-/-	T-AbcdkoLdlr-/- without LDs	IRF
0	0.0003	0.00046
0.032	0.0002	0.00021
0.064	0.0003	0.00021
0.096	0.0005	6.1e-05
0.128	0.0001	0.00021
0.16	0.0005	0.00026
0.192	0.0003	0.00022
0.224	0.0005	0.00023
0.256	0.0002	0.00013
0.288	0.0001	0.00015
0.32	0.0005	0.00035
0.352	0.0003	0.00033
0.384	0.0004	0.00043
0.416	0.0003	0.00014
0.448	0.0002	0.00042
0.48	0.0002	0.0002
0.512	0.0003	0.00028
0.544	0.0002	0.00027
0.576	0.0002	0.00043
0.608	0.0002	0.00045
0.64	0.0002	0.00019
0.672	0.0003	6.3e-05
0.704	0.0005	0.00047
0.736	0.0002	0.0006
0.768	0.0003	0.00021
0.8	0.0003	0.00019
0.832	0.0002	0.0002	4.95e-11
0.864	0.0001	0.00029	3.93e-10
0.896	0.0004	6.9e-05	2.84e-09
0.928	0.0002	0.0002	1.86e-08
0.96	0.0005	0.0003	1.11e-07
0.992	0.0002	0.00026	6.02e-07
1.024	0.0002	0.00014	2.97e-06
1.056	0.0002	0.00041	1.33e-05
1.088	0.0003	0.00014	5.41e-05
1.12	0.0004	0.00021	0.0002
1.152	0.0001	0.00056	0.000674
1.184	0.0006	0.00027	0.002065
1.216	0.0009	0.0006	0.005757
1.248	0.0017	0.00147	0.014603
1.28	0.0041	0.00301	0.033725
1.312	0.0081	0.00873	0.070932
1.344	0.0199	0.02064	0.13592
1.376	0.0414	0.04	0.237396
1.408	0.0818	0.07791	0.378133
1.44	0.1361	0.1348	0.549634
1.472	0.2181	0.20554	0.729606
1.504	0.3012	0.2986	0.885282
1.536	0.4202	0.38972	0.98294
1.568	0.5096	0.49632	1
1.6	0.6068	0.60064	0.933694
1.632	0.7011	0.70153	0.801689
1.664	0.788	0.77222	0.63456
1.696	0.8531	0.83584	0.464434
1.728	0.8836	0.8723	0.315494
1.76	0.9188	0.90011	0.199836
1.792	0.9336	0.94882	0.118685
1.824	0.9458	0.9561	0.066534
1.856	0.9703	0.98034	0.035477
1.888	0.9842	0.99877	0.018146
1.92	0.9816	0.98365	0.008982
1.952	0.9913	1	0.004339
1.984	1	0.99502	0.002062
2.016	0.9801	0.97959	0.00097
2.048	0.9786	0.98703	0.000453
2.08	0.9642	0.99176	0.000211
2.112	0.9643	0.96853	9.83e-05
2.144	0.9505	0.97233	4.57e-05
2.176	0.9395	0.95343	2.13e-05
2.208	0.9405	0.95033	9.89e-06
2.24	0.924	0.93759	4.6e-06
2.272	0.9192	0.94229	2.14e-06
2.304	0.8967	0.92099	9.94e-07
2.336	0.8784	0.90008	4.62e-07
2.368	0.859	0.88038	2.15e-07
2.4	0.851	0.86254	9.99e-08
2.432	0.8499	0.86835	4.65e-08
2.464	0.8363	0.86457	2.16e-08
2.496	0.8049	0.82545	1e-08
2.528	0.7975	0.8366	4.67e-09
2.56	0.7842	0.81373	2.17e-09
2.592	0.7679	0.80215	1.01e-09
2.624	0.7658	0.7957	4.69e-10
2.656	0.7482	0.76976	2.18e-10
2.688	0.7418	0.75577	1.01e-10
2.72	0.7316	0.74917	4.72e-11
2.752	0.7018	0.73442	2.19e-11
2.784	0.6994	0.73244
2.816	0.6816	0.7203
2.848	0.6738	0.68366
2.88	0.6686	0.69304
2.912	0.66	0.66629
2.944	0.6509	0.66844
2.976	0.6275	0.66152
3.008	0.611	0.6433
3.04	0.6218	0.6372
3.072	0.6159	0.63503
3.104	0.5829	0.61687
3.136	0.5804	0.5999
3.168	0.5733	0.59527
3.2	0.565	0.5922
3.232	0.5563	0.57886
3.264	0.5414	0.56016
3.296	0.5406	0.5535
3.328	0.5361	0.55509
3.36	0.5195	0.54417
3.392	0.5129	0.53789
3.424	0.501	0.52499
3.456	0.4894	0.5169
3.488	0.4782	0.5142
3.52	0.4732	0.51099
3.552	0.4779	0.49739
3.584	0.4642	0.49264
3.616	0.4576	0.47809
3.648	0.4509	0.46876
3.68	0.4406	0.46896
3.712	0.4396	0.45817
3.744	0.4257	0.44949
3.776	0.4274	0.44385
3.808	0.4177	0.45076
3.84	0.4062	0.42284
3.872	0.4036	0.41934
3.904	0.3956	0.42134
3.936	0.3951	0.41643
3.968	0.3849	0.42228
4	0.3821	0.41761
4.032	0.3776	0.38713
4.064	0.373	0.38276
4.096	0.3602	0.38585
4.128	0.3605	0.38658
4.16	0.3494	0.37402
4.192	0.3443	0.36789
4.224	0.346	0.36259
4.256	0.3363	0.35618
4.288	0.3379	0.35098
4.32	0.3277	0.34152
4.352	0.3221	0.33931
4.384	0.321	0.33991
4.416	0.3116	0.32186
4.448	0.3057	0.32721
4.48	0.3029	0.3281
4.512	0.2987	0.33011
4.544	0.2938	0.32011
4.576	0.2882	0.3131
4.608	0.291	0.30225
4.64	0.2809	0.3007
4.672	0.2723	0.30036
4.704	0.2661	0.29226
4.736	0.2635	0.28643
4.768	0.2683	0.28235
4.8	0.2629	0.28176
4.832	0.2654	0.28108
4.864	0.2593	0.27002
4.896	0.2532	0.26967
4.928	0.2502	0.2626
4.96	0.2457	0.26341
4.992	0.2485	0.26393
5.024	0.2335	0.25663
5.056	0.236	0.25427
5.088	0.236	0.25444
5.12	0.2286	0.25193
5.152	0.2287	0.24671
5.184	0.2298	0.23725
5.216	0.2238	0.23743
5.248	0.2218	0.23542
5.28	0.2073	0.2336
5.312	0.2123	0.22595
5.344	0.2113	0.22034
5.376	0.208	0.22129
5.408	0.2028	0.21797
5.44	0.2046	0.21801
5.472	0.1967	0.21704
5.504	0.1998	0.21257
5.536	0.1951	0.21513
5.568	0.1924	0.21059
5.6	0.1853	0.20118
5.632	0.1822	0.19398
5.664	0.1835	0.20206
5.696	0.1835	0.19599
5.728	0.187	0.1966
5.76	0.1761	0.19116
5.792	0.1745	0.19387
5.824	0.1669	0.18904
5.856	0.1725	0.18332
5.888	0.1718	0.18395
5.92	0.1682	0.17682
5.952	0.1613	0.178
5.984	0.1651	0.16957
6.016	0.158	0.1677
6.048	0.1578	0.17243
6.08	0.1513	0.16686
6.112	0.1512	0.16417
6.144	0.1514	0.15882
6.176	0.1474	0.16418
6.208	0.1463	0.16079
6.24	0.1457	0.15756
6.272	0.1415	0.15398
6.304	0.1396	0.15446
6.336	0.1403	0.14706
6.368	0.1363	0.14086
6.4	0.1334	0.14734
6.432	0.1347	0.14279
6.464	0.1342	0.14454
6.496	0.1362	0.14329
6.528	0.1247	0.14226
6.56	0.1286	0.14342
6.592	0.1243	0.13376
6.624	0.1187	0.13719
6.656	0.121	0.13101
6.688	0.1226	0.13107
6.72	0.1199	0.12765
6.752	0.1181	0.12868
6.784	0.1189	0.12926
6.816	0.115	0.11961
6.848	0.116	0.12183
6.88	0.114	0.12341
6.912	0.1105	0.11672
6.944	0.1073	0.11408
6.976	0.1109	0.12119
7.008	0.1067	0.11355
7.04	0.1065	0.11162
7.072	0.1047	0.11323
7.104	0.1036	0.11268
7.136	0.1009	0.11573
7.168	0.099	0.10613
7.2	0.0996	0.10509
7.232	0.1038	0.10607
7.264	0.0965	0.10538
7.296	0.0934	0.09936
7.328	0.0952	0.10479
7.36	0.0915	0.09816
7.392	0.0934	0.09873
7.424	0.0897	0.10034
7.456	0.0907	0.09751
7.488	0.0886	0.0959
7.52	0.0908	0.09292
7.552	0.087	0.09153
7.584	0.0845	0.0941
7.616	0.0848	0.09253
7.648	0.0861	0.09006
7.68	0.0813	0.09176
7.712	0.0831	0.09035
7.744	0.0802	0.089
7.776	0.0822	0.08843
7.808	0.0793	0.08479
7.84	0.077	0.08077
7.872	0.0784	0.08841
7.904	0.0764	0.08345
7.936	0.0759	0.08481
7.968	0.0728	0.08523
8	0.075	0.07927
8.032	0.0744	0.07923
8.064	0.071	0.08217
8.096	0.0707	0.07886
8.128	0.0683	0.07507
8.16	0.0683	0.07561
8.192	0.068	0.07812
8.224	0.0674	0.07511
8.256	0.0664	0.07401
8.288	0.0651	0.07221
8.32	0.0684	0.06935
8.352	0.0679	0.07366
8.384	0.0639	0.07096
8.416	0.0634	0.07049
8.448	0.0655	0.07202
8.48	0.0622	0.07007
8.512	0.0624	0.06816
8.544	0.062	0.06384
8.576	0.0605	0.06603
8.608	0.0565	0.06001
8.64	0.0595	0.06481
8.672	0.0563	0.06447
8.704	0.0566	0.06004
8.736	0.0575	0.05972
8.768	0.0532	0.06105
8.8	0.055	0.064
8.832	0.0566	0.06227
8.864	0.0522	0.06074
8.896	0.0534	0.06004
8.928	0.0524	0.0559
8.96	0.0524	0.0564
8.992	0.0501	0.05583
9.024	0.0512	0.05808
9.056	0.0538	0.05375
9.088	0.0518	0.05562
9.12	0.0515	0.05519
9.152	0.0498	0.05107
9.184	0.0487	0.05382
9.216	0.0504	0.05541
9.248	0.0469	0.05209
9.28	0.0495	0.05258
9.312	0.0505	0.05212
9.344	0.047	0.05195
9.376	0.047	0.05192
9.408	0.0457	0.05243
9.44	0.0471	0.05196
9.472	0.044	0.0473
9.504	0.0436	0.04899
9.536	0.0413	0.04553
9.568	0.0425	0.04854
9.6	0.0408	0.04583
9.632	0.0426	0.04441
9.664	0.0412	0.04568
9.696	0.0413	0.04488
9.728	0.0407	0.04366
9.76	0.039	0.04509
9.792	0.0394	0.04049
9.824	0.0375	0.04129
9.856	0.0407	0.04167
9.888	0.0401	0.04309
9.92	0.0368	0.0402
9.952	0.0397	0.03839
9.984	0.0353	0.0391
10.016	0.0391	0.04118
10.048	0.0368	0.04043
10.08	0.038	0.03839
10.112	0.037	0.03953
10.144	0.0384	0.0396
10.176	0.0345	0.03859
10.208	0.0346	0.03627
10.24	0.0331	0.03915
10.272	0.0359	0.03741
10.304	0.0349	0.03648
10.336	0.0321	0.03405
10.368	0.0328	0.03647
10.4	0.0335	0.03824
10.432	0.0345	0.03524
10.464	0.0327	0.03601
10.496	0.0323	0.03785
10.528	0.0315	0.0358
10.56	0.0301	0.03266
10.592	0.0302	0.03514
10.624	0.0307	0.03156
10.656	0.0305	0.03048
10.688	0.0307	0.03211
10.72	0.0289	0.03449
10.752	0.028	0.03221
10.784	0.0314	0.03215
10.816	0.0297	0.0329
10.848	0.0295	0.02909
10.88	0.0278	0.03333
10.912	0.0297	0.03144
10.944	0.0299	0.03248
10.976	0.0285	0.03158
11.008	0.0275	0.03023
11.04	0.0264	0.02844
11.072	0.0254	0.02927
11.104	0.0271	0.03106
11.136	0.0252	0.02804
11.168	0.026	0.02854
11.2	0.0266	0.02634
11.232	0.0239	0.02648
11.264	0.0254	0.02934
11.296	0.0235	0.02554
11.328	0.0261	0.02842
11.36	0.024	0.02607
11.392	0.0275	0.02582
11.424	0.0242	0.03008
11.456	0.0241	0.02643
11.488	0.0228	0.02594
11.52	0.0247	0.02439
11.552	0.024	0.02804
11.584	0.0218	0.02525
11.616	0.0215	0.02442
11.648	0.0222	0.02245
11.68	0.0225	0.0238
11.712	0.0217	0.02394
11.744	0.0218	0.02425
11.776	0.0227	0.02314
11.808	0.0211	0.02262
11.84	0.0211	0.02266
11.872	0.0198	0.02387
11.904	0.0214	0.02287
11.936	0.0192	0.02376
11.968	0.0208	0.0214
12	0.0213	0.02019
12.032	0.0211	0.02144
12.064	0.0206	0.02013
12.096	0.0199	0.01993
12.128	0.0186	0.02063
12.16	0.0195	0.02017
12.192	0.0209	0.02108
12.224	0.0179	0.01981
12.256	0.0192	0.01976
12.288	0.0181	0.0194
12.32	0.0176	0.02215
12.352	0.0193	0.02018
12.384	0.0174	0.02071
12.416	0.0186	0.01792
12.448	0.0173	0.0195
12.48	0.0185	0.01933
12.512	0.0188	0.02121
12.544	0.0156	0.01837
12.576	0.0178	0.02062
12.608	0.0166	0.01884
12.64	0.0177	0.01736
12.672	0.0178	0.0189
12.704	0.0169	0.01901
12.736	0.016	0.01866
12.768	0.0161	0.01634
12.8	0.0153	0.01647
12.832	0.0149	0.01631
12.864	0.0159	0.01692
12.896	0.0158	0.01595
12.928	0.0165	0.01638
12.96	0.0164	0.01915
12.992	0.0159	0.01746
13.024	0.0163	0.01697
13.056	0.0158	0.01648
13.088	0.0155	0.01689
13.12	0.0148	0.01643
13.152	0.0158	0.01528
13.184	0.0153	0.01503
13.216	0.0138	0.01484
13.248	0.0141	0.01495
13.28	0.0136	0.01629
13.312	0.0134	0.01515
13.344	0.013	0.01387
13.376	0.013	0.01307
13.408	0.0128	0.01476
13.44	0.0137	0.01436
13.472	0.0156	0.01372
13.504	0.014	0.01445
13.536	0.0131	0.0156
13.568	0.0141	0.01294
13.6	0.0142	0.01366
13.632	0.0138	0.01296
13.664	0.0146	0.01218
13.696	0.0131	0.01211
13.728	0.0119	0.01383
13.76	0.0128	0.01228
13.792	0.0117	0.01356
13.824	0.0119	0.01355
13.856	0.013	0.01332
13.888	0.0121	0.0129
13.92	0.0109	0.01352
13.952	0.0115	0.0131
13.984	0.0109	0.01371

## Sheet: Fig. 1d
Fig. 1d
Representative fluorescence lifetime decay curve for CD8+ T cells
Time (ns)	Ldlr-/-	T-AbcdkoLdlr-/- without LDs	IRF
0	0.000142	0.000441
0.032	0.000143	0.000279
0.064	0.00025	0.000304
0.096	0.000249	0.000404
0.128	0.000214	0.000196
0.16	0.000213	0.000362
0.192	0.000249	0.000272
0.224	0.000318	0.00054
0.256	0.000318	0.000177
0.288	0.000249	0.000452
0.32	0.00025	0.000372
0.352	0.000282	0.00039
0.384	0.000144	0.000287
0.416	0.000392	0.000275
0.448	0.000177	0.000471
0.48	0.000212	0.000349
0.512	0.000319	0.000371
0.544	0.000215	0.000204
0.576	0.000143	0.00039
0.608	0.000354	0.000197
0.64	0.000287	8.61e-05
0.672	0.000395	0.000362
0.704	0.00039	0.00035
0.736	0.000143	0.000339
0.768	0.000463	0.000295
0.8	0.000426	0.000286
0.832	0.000322	0.000154	4.95e-11
0.864	0.00025	0.000258	3.93e-10
0.896	0.000142	0.000462	2.84e-09
0.928	0.000214	0.000252	1.86e-08
0.96	0.000213	0.000393	1.11e-07
0.992	0.000321	0.000439	6.02e-07
1.024	0.000282	0.000268	2.97e-06
1.056	0.000496	0.000341	1.33e-05
1.088	0.001058	0.000247	5.41e-05
1.12	0.001721	0.000468	0.0002
1.152	0.004571	0.000782	0.000674
1.184	0.010622	0.001754	0.002065
1.216	0.018885	0.003089	0.005757
1.248	0.039435	0.007989	0.014603
1.28	0.067275	0.019763	0.033725
1.312	0.105229	0.040524	0.070932
1.344	0.161548	0.069551	0.13592
1.376	0.21902	0.128699	0.237396
1.408	0.303923	0.192325	0.378133
1.44	0.391917	0.276598	0.549634
1.472	0.483961	0.376237	0.729606
1.504	0.575661	0.484241	0.885282
1.536	0.650342	0.569968	0.98294
1.568	0.725008	0.674987	1
1.6	0.78708	0.748175	0.933694
1.632	0.850824	0.819905	0.801689
1.664	0.900733	0.868574	0.63456
1.696	0.930413	0.89857	0.464434
1.728	0.939244	0.931601	0.315494
1.76	0.965461	0.956477	0.199836
1.792	0.974826	0.96449	0.118685
1.824	0.978246	0.975183	0.066534
1.856	0.986754	0.988636	0.035477
1.888	1	0.996195	0.018146
1.92	0.999367	1	0.008982
1.952	0.991671	0.994606	0.004339
1.984	0.980723	0.99798	0.002062
2.016	0.99074	0.984998	0.00097
2.048	0.978599	0.978718	0.000453
2.08	0.963191	0.973433	0.000211
2.112	0.950363	0.949369	9.83e-05
2.144	0.944639	0.953044	4.57e-05
2.176	0.932458	0.932414	2.13e-05
2.208	0.921504	0.922241	9.89e-06
2.24	0.899788	0.921955	4.6e-06
2.272	0.889021	0.908984	2.14e-06
2.304	0.874338	0.887558	9.94e-07
2.336	0.861188	0.885978	4.62e-07
2.368	0.85445	0.869169	2.15e-07
2.4	0.834397	0.864914	9.99e-08
2.432	0.826918	0.84279	4.65e-08
2.464	0.809637	0.829782	2.16e-08
2.496	0.795217	0.818263	1e-08
2.528	0.780135	0.802914	4.67e-09
2.56	0.768216	0.799805	2.17e-09
2.592	0.752024	0.782724	1.01e-09
2.624	0.749659	0.75549	4.69e-10
2.656	0.745949	0.751435	2.18e-10
2.688	0.723808	0.750248	1.01e-10
2.72	0.71122	0.731265	4.72e-11
2.752	0.695656	0.724538	2.19e-11
2.784	0.68168	0.712937
2.816	0.666045	0.689459
2.848	0.665101	0.692511
2.88	0.651562	0.685082
2.912	0.644032	0.66917
2.944	0.630668	0.646585
2.976	0.621927	0.639862
3.008	0.605245	0.642221
3.04	0.609189	0.617891
3.072	0.60198	0.60661
3.104	0.592201	0.606151
3.136	0.570447	0.595266
3.168	0.560096	0.580914
3.2	0.559654	0.575016
3.232	0.544448	0.570707
3.264	0.532297	0.551384
3.296	0.536981	0.553625
3.328	0.529719	0.552193
3.36	0.521073	0.536847
3.392	0.506992	0.531089
3.424	0.497598	0.528226
3.456	0.497699	0.504198
3.488	0.484548	0.501531
3.52	0.465975	0.490326
3.552	0.467452	0.487099
3.584	0.459405	0.488383
3.616	0.456163	0.476851
3.648	0.448054	0.472415
3.68	0.439684	0.459763
3.712	0.437285	0.459925
3.744	0.423606	0.447262
3.776	0.415841	0.439243
3.808	0.41533	0.439103
3.84	0.406092	0.426075
3.872	0.408389	0.416558
3.904	0.392894	0.418605
3.936	0.389935	0.415981
3.968	0.383712	0.408018
4	0.378113	0.396108
4.032	0.372886	0.393964
4.064	0.363632	0.384888
4.096	0.359901	0.382581
4.128	0.353697	0.37393
4.16	0.35356	0.369374
4.192	0.345068	0.374295
4.224	0.337154	0.357801
4.256	0.339726	0.35123
4.288	0.326097	0.344162
4.32	0.324001	0.344214
4.352	0.316774	0.345465
4.384	0.319413	0.336101
4.416	0.310326	0.32933
4.448	0.307064	0.331036
4.48	0.303603	0.320617
4.512	0.29827	0.313751
4.544	0.292725	0.319556
4.576	0.298354	0.309648
4.608	0.287606	0.310947
4.64	0.279917	0.306425
4.672	0.279187	0.298887
4.704	0.275737	0.295755
4.736	0.269795	0.28626
4.768	0.263538	0.284176
4.8	0.267761	0.276875
4.832	0.261457	0.279991
4.864	0.250354	0.280046
4.896	0.254474	0.271698
4.928	0.253667	0.263778
4.96	0.24666	0.263427
4.992	0.24183	0.259797
5.024	0.23715	0.254004
5.056	0.237549	0.253183
5.088	0.23286	0.246391
5.12	0.228978	0.248516
5.152	0.228607	0.2416
5.184	0.224914	0.239421
5.216	0.217706	0.231983
5.248	0.216381	0.234457
5.28	0.213016	0.228756
5.312	0.209677	0.229057
5.344	0.209763	0.221314
5.376	0.199798	0.223743
5.408	0.20285	0.218879
5.44	0.204971	0.221339
5.472	0.198849	0.214849
5.504	0.198369	0.211782
5.536	0.195985	0.207027
5.568	0.188292	0.206933
5.6	0.186779	0.1945
5.632	0.183258	0.198634
5.664	0.181175	0.197509
5.696	0.181222	0.198471
5.728	0.17683	0.188921
5.76	0.181021	0.188737
5.792	0.177053	0.190406
5.824	0.17223	0.17946
5.856	0.164842	0.180582
5.888	0.158913	0.181466
5.92	0.167377	0.178567
5.952	0.160965	0.176781
5.984	0.159979	0.171087
6.016	0.155882	0.172986
6.048	0.159474	0.167746
6.08	0.155527	0.170337
6.112	0.151879	0.167415
6.144	0.149019	0.169514
6.176	0.148605	0.164315
6.208	0.148468	0.157022
6.24	0.145914	0.161526
6.272	0.142675	0.159399
6.304	0.13677	0.149144
6.336	0.13784	0.152899
6.368	0.136495	0.148003
6.4	0.135108	0.147167
6.432	0.133622	0.14802
6.464	0.131512	0.145053
6.496	0.134743	0.14069
6.528	0.127808	0.138165
6.56	0.127277	0.141668
6.592	0.125477	0.13386
6.624	0.125848	0.139371
6.656	0.121955	0.133425
6.688	0.120057	0.132045
6.72	0.119415	0.131887
6.752	0.119446	0.127586
6.784	0.118838	0.126704
6.816	0.117562	0.125363
6.848	0.111344	0.125418
6.88	0.111273	0.120818
6.912	0.110997	0.120644
6.944	0.108858	0.121624
6.976	0.107726	0.119705
7.008	0.105699	0.11812
7.04	0.106111	0.119021
7.072	0.106485	0.117992
7.104	0.10277	0.112612
7.136	0.10389	0.111675
7.168	0.100711	0.112868
7.2	0.099457	0.108261
7.232	0.099165	0.104426
7.264	0.09727	0.10758
7.296	0.099166	0.110497
7.328	0.096095	0.102609
7.36	0.091576	0.101767
7.392	0.093843	0.102968
7.424	0.089674	0.102079
7.456	0.090657	0.100455
7.488	0.088898	0.097835
7.52	0.08804	0.097921
7.552	0.088307	0.096393
7.584	0.091244	0.096131
7.616	0.084713	0.093441
7.648	0.082761	0.098916
7.68	0.084706	0.09331
7.712	0.084236	0.090574
7.744	0.082588	0.092675
7.776	0.079664	0.087196
7.808	0.080301	0.087336
7.84	0.078291	0.086258
7.872	0.07908	0.086116
7.904	0.076765	0.087294
7.936	0.076472	0.082776
7.968	0.07157	0.085413
8	0.074653	0.083115
8.032	0.072957	0.082613
8.064	0.074801	0.07557
8.096	0.074911	0.07809
8.128	0.066827	0.077857
8.16	0.069538	0.073899
8.192	0.067513	0.071258
8.224	0.067858	0.073298
8.256	0.070115	0.074864
8.288	0.067321	0.068495
8.32	0.064938	0.071262
8.352	0.063497	0.073426
8.384	0.065311	0.073063
8.416	0.067577	0.069602
8.448	0.061462	0.073079
8.48	0.059217	0.067753
8.512	0.063335	0.067554
8.544	0.061202	0.069994
8.576	0.059151	0.067864
8.608	0.062475	0.062834
8.64	0.05944	0.065399
8.672	0.059802	0.067358
8.704	0.055971	0.063737
8.736	0.05877	0.061232
8.768	0.056906	0.060286
8.8	0.055106	0.060889
8.832	0.055057	0.061533
8.864	0.054972	0.059444
8.896	0.054986	0.058098
8.928	0.056332	0.059365
8.96	0.051471	0.058104
8.992	0.053275	0.058071
9.024	0.050749	0.054043
9.056	0.054223	0.058002
9.088	0.05087	0.05543
9.12	0.04997	0.056797
9.152	0.048837	0.055117
9.184	0.04866	0.05448
9.216	0.048892	0.055775
9.248	0.047298	0.054776
9.28	0.048781	0.054271
9.312	0.048855	0.051487
9.344	0.048059	0.052487
9.376	0.045498	0.049841
9.408	0.046191	0.052756
9.44	0.044129	0.048355
9.472	0.045362	0.049211
9.504	0.041999	0.048409
9.536	0.040747	0.048707
9.568	0.041373	0.045418
9.6	0.042049	0.047872
9.632	0.042057	0.045625
9.664	0.04315	0.045547
9.696	0.041767	0.04686
9.728	0.040782	0.042625
9.76	0.04076	0.045736
9.792	0.038557	0.043258
9.824	0.039567	0.042436
9.856	0.038738	0.042649
9.888	0.037515	0.043669
9.92	0.037099	0.041512
9.952	0.039186	0.042177
9.984	0.037116	0.039706
10.016	0.03901	0.039724
10.048	0.039438	0.040955
10.08	0.035778	0.04106
10.112	0.035948	0.03901
10.144	0.034056	0.038944
10.176	0.036426	0.039717
10.208	0.035135	0.038589
10.24	0.032886	0.037798
10.272	0.034077	0.037611
10.304	0.032742	0.037161
10.336	0.033636	0.037418
10.368	0.032943	0.037013
10.4	0.031099	0.037566
10.432	0.032555	0.033908
10.464	0.031418	0.035741
10.496	0.033179	0.035134
10.528	0.031763	0.035675
10.56	0.029529	0.034614
10.592	0.03049	0.035032
10.624	0.030722	0.033202
10.656	0.029205	0.031913
10.688	0.031359	0.034264
10.72	0.028077	0.034704
10.752	0.03104	0.034153
10.784	0.029827	0.031934
10.816	0.02818	0.031005
10.848	0.030308	0.030647
10.88	0.02844	0.031627
10.912	0.028488	0.031355
10.944	0.026854	0.031297
10.976	0.029421	0.032497
11.008	0.025367	0.03312
11.04	0.025806	0.031877
11.072	0.027299	0.030413
11.104	0.025711	0.02854
11.136	0.026039	0.028316
11.168	0.024573	0.029326
11.2	0.025689	0.027487
11.232	0.023807	0.029527
11.264	0.024704	0.029777
11.296	0.02362	0.027622
11.328	0.025417	0.027834
11.36	0.02497	0.02628
11.392	0.021774	0.028325
11.424	0.02365	0.027731
11.456	0.023446	0.027445
11.488	0.022153	0.025378
11.52	0.022967	0.025066
11.552	0.023006	0.025005
11.584	0.022135	0.026792
11.616	0.021516	0.025196
11.648	0.021818	0.026005
11.68	0.02264	0.025262
11.712	0.02121	0.025483
11.744	0.021651	0.024819
11.776	0.02068	0.022646
11.808	0.02132	0.024034
11.84	0.019411	0.024361
11.872	0.021546	0.025802
11.904	0.02152	0.021996
11.936	0.021373	0.023027
11.968	0.019812	0.022496
12	0.02084	0.023577
12.032	0.019422	0.022131
12.064	0.019493	0.021242
12.096	0.018091	0.022444
12.128	0.017913	0.02218
12.16	0.019118	0.021212
12.192	0.019304	0.022182
12.224	0.01881	0.023043
12.256	0.018647	0.019451
12.288	0.017625	0.019599
12.32	0.018872	0.018072
12.352	0.017015	0.021538
12.384	0.018371	0.01964
12.416	0.016381	0.020138
12.448	0.017464	0.02026
12.48	0.018206	0.019654
12.512	0.018174	0.02014
12.544	0.016591	0.019253
12.576	0.017549	0.020296
12.608	0.018175	0.020393
12.64	0.016706	0.019095
12.672	0.015902	0.019252
12.704	0.016111	0.018203
12.736	0.016807	0.020314
12.768	0.015688	0.018112
12.8	0.016202	0.018636
12.832	0.016004	0.018188
12.864	0.015486	0.016509
12.896	0.015928	0.018106
12.928	0.014203	0.019032
12.96	0.016133	0.016378
12.992	0.01579	0.016144
13.024	0.013754	0.016657
13.056	0.016033	0.01809
13.088	0.014321	0.015854
13.12	0.014985	0.015899
13.152	0.013699	0.018386
13.184	0.013779	0.017774
13.216	0.013534	0.016137
13.248	0.012617	0.017641
13.28	0.013287	0.017094
13.312	0.014424	0.016138
13.344	0.013463	0.015212
13.376	0.01272	0.014497
13.408	0.013454	0.016001
13.44	0.013584	0.013676
13.472	0.013214	0.016256
13.504	0.013279	0.014958
13.536	0.013706	0.015239
13.568	0.013056	0.015098
13.6	0.012038	0.014884
13.632	0.01368	0.014517
13.664	0.013174	0.014468
13.696	0.013335	0.014736
13.728	0.011292	0.014359
13.76	0.011863	0.012759
13.792	0.012996	0.012444
13.824	0.011514	0.014143
13.856	0.011292	0.013516
13.888	0.011035	0.014268
13.92	0.012443	0.012826
13.952	0.011324	0.012808
13.984	0.012	0.012829

## Sheet: Fig. 1e
each value represents an individual mouse
Fig. 1e
Fluorescence lifetime of BODIPY C10 in CD4+ T cells (in ns)
	Ldlr-/-	T-AbcdkoLdlr-/- outer-LD
	2.67	2.77
	2.67	2.76
	2.69	2.77
	2.64	2.78
Average	2.6675	2.77
SEM	0.0103078	0.00408248
p-value (two-tailed unpaired t-test)	9.04452e-05

## Sheet: Fig. 1f
each value represents an individual mouse
Fig. 1f
Fluorescence lifetime of BODIPY C10 in CD8+ T cells (in ns)
	Ldlr-/-	T-AbcdkoLdlr-/- outer-LD
	2.58	2.75
	2.66	2.73
	2.55	2.72
	2.69	2.76
Average	2.62	2.74
SEM	0.032914	0.00912871
p-value (two-tailed unpaired t-test)	0.0126217

## Sheet: Fig. 2b
each row represents an individual mouse
Fig. 2b
% of blood T cells
	T cells	CD4+	CD8+
Ldlr-/-	32.8	19.3848	11.9064
	31.5	18.963	11.6865
	34.1	20.3918	11.7645
	31	17.701	12.059
	41.3	23.2932	15.281
	38.4	23.3472	13.248
	41.9	26.0618	14.3298
	34.4	20.64	12.6248
	36.1	22.2737	12.3462
	35.8	22.6256	12.172
	37	23.68	11.84
	38.2	25.2884	11.46
	48.1	30.9283	16.4502
	39.4	24.9402	13.1202
T-AbcdkoLdlr-/-	17.1	10.0377	4.6341
	18.3	9.15	4.6848
	12	5.4	6.036
	14.2	8.5484	4.0612
	14.7	8.2467	5.0127
	16.1	8.533	5.474
	14.9	9.0294	4.7084
	16.6	9.7276	6.0922
	12.7	8.1915	3.8989
	9.67	5.24114	3.79064
	16.4	12.0376	3.5916
	18.9	12.6063	5.6322
	19.5	12.753	5.4015
	12.8	5.6704	5.4528
	14	6.622	5.432
Average Ldlr-/-	37.1429	22.8228	12.8778
Average T-AbcdkoLdlr-/-	15.1913	8.78632	4.92687
SEM Ldlr-/-	1.23122	0.913721	0.399492
SEM T-AbcdkoLdlr-/-	0.707846	0.627677	0.209552
p-value (two-tailed unpaired t-test)	4.09724e-15	5.47044e-13	1.50365e-16

## Sheet: Fig. 2c
each row represents an individual mouse
Fig. 2c
Numbers of blood T cells (*103 cells/μL)
	T cells	CD4+	CD8+
Ldlr-/-	1.52824	0.913885	0.527241
	1.90879	1.20636	0.648989
	3.32759	2.12966	1.06483
	3.01425	1.99543	0.904274
	3.95797	2.54498	1.35363
	3.21214	2.03329	1.06964
	3.75433	2.09073	1.28415
	3.66974	1.43106	0.881932
	2.41281	1.17553	0.80084
	1.94435	1.33969	0.878872
	3.53761	2.38684	1.35437
	2.37718	2.31119	1.27078
	2.05872	1.21432	0.742758
	2.37533	1.59462	0.88389
T-AbcdkoLdlr-/-	0.554073	0.335768	0.175087
	0.41606	0.243811	0.152694
	0.616372	0.39756	0.189226
	0.257506	0.139568	0.100942
	1.05149	0.701342	0.313343
	1.69663	1.10959	0.469965
	0.739806	0.327734	0.315157
	0.525966	0.248782	0.204075
	0.915516	0.537408	0.248105
	1.14378	0.571889	0.292807
	0.76762	0.345429	0.386113
	0.72842	0.438509	0.208328
	0.743019	0.416833	0.253369
	0.707114	0.37477	0.240419
	0.788087	0.578456	0.172591
Average Ldlr-/-	2.79136	1.74054	0.976157
Average T-AbcdkoLdlr-/-	0.776763	0.451163	0.248148
SEM Ldlr-/-	0.212876	0.141766	0.070695
SEM T-AbcdkoLdlr-/-	0.0879238	0.0603623	0.0246776
p-value (two-tailed unpaired t-test)	1.39837e-09	3.46371e-09	1.43828e-10

## Sheet: Fig. 2d
each row represents an individual mouse
Fig. 2d
% of splenic T cells
	T cells	CD4+	CD8+
Ldlr-/-	36.3	15.1734	13.9755
	29.5	13.452	8.142
	31.8	13.356	9.2538
	35.6	15.6284	13.5636
	36.5	14.746	13.4685
	27.9	12.3597	10.0161
T-AbcdkoLdlr-/-	22.2	11.1222	5.2392
	26	12.584	3.952
	25.8	11.1198	6.837
	21.2	11.3632	4.346
	25.5	13.0305	6.12
	21.9	9.8988	6.4386
	27.4	12.467	6.85
Average Ldlr-/-	32.9333	14.1193	11.4032
Average T-AbcdkoLdlr-/-	24.2857	11.6551	5.68326
SEM Ldlr-/-	1.52286	0.513335	1.04449
SEM T-AbcdkoLdlr-/-	0.925416	0.412717	0.448181
p-value (two-tailed unpaired t-test)	0.000391254	0.00301845	0.000246783

## Sheet: Fig. 2e
each row represents an individual mouse
Fig. 2e
Numbers of splenic T cells/spleen (*106)
	T cells	CD4+	CD8+
Ldlr-/-	10.3154	4.31182	3.97142
	10.0383	4.57745	2.77056
	10.1878	4.27886	2.96464
	13.3557	5.86315	5.08852
	14.8482	5.99867	5.47899
	14.3763	6.36871	5.1611
T-AbcdkoLdlr-/-	4.72138	2.36541	1.11425
	4.98836	2.41437	0.758231
	6.99696	3.01569	1.85419
	5.12658	2.74785	1.05095
	14.2922	7.30333	3.43014
	3.95952	1.7897	1.1641
	7.68707	3.49762	1.92177
Average Ldlr-/-	12.1869	5.23311	4.2392
Average T-AbcdkoLdlr-/-	6.82459	3.30485	1.61338
SEM Ldlr-/-	0.919383	0.385654	0.481713
SEM T-AbcdkoLdlr-/-	1.3401	0.696763	0.343383
p-value (two-tailed unpaired t-test)	0.00869505	0.0416003	0.000850605

## Sheet: Fig. 2f
each row represents an individual mouse
Fig. 2f
% of LN T cells
	T cells	CD4+	CD8+
Ldlr-/-	73.4	32.1492	34.2044
	62.6	28.6708	27.1058
	62.4	27.7056	28.08
	59.8	25.8336	29.2422
	66	26.862	34.188
	73.7	33.3861	34.9338
T-AbcdkoLdlr-/-	55.6	23.7412	22.0732
	39.6	14.5728	15.048
	32.8	8.9872	18.3024
	31.6	10.3964	15.7368
	28.6	11.9834	12.441
	25.3	8.9815	11.5115
	44.7	13.9017	19.5339
Average Ldlr-/-	66.3167	29.1012	31.2924
Average T-AbcdkoLdlr-/-	36.8857	13.2235	16.3781
SEM Ldlr-/-	2.42493	1.23119	1.43961
SEM T-AbcdkoLdlr-/-	3.98261	1.94186	1.44306
p-value (two-tailed unpaired t-test)	8.37659e-05	3.71224e-05	1.60625e-05

## Sheet: Fig. 2g
each row represents an individual mouse
Fig. 2g
Numbers of LN T cells/LN (*106)
	T cells	CD4+	CD8+
Ldlr-/-	8.5911	3.7629	4.00345
	14.7554	6.75799	6.38911
	17.4377	7.74233	7.84696
	4.89403	2.11422	2.39318
	4.7058	1.91526	2.4376
	12.4288	5.63023	5.89124
T-AbcdkoLdlr-/-	3.17504	1.35574	1.26049
	5.85387	2.15422	2.22447
	3.19275	0.874814	1.78156
	1.88083	0.618794	0.936654
	1.87959	0.787549	0.817623
	1.349	0.478894	0.613793
	4.01898	1.2499	1.75629
Average Ldlr-/-	10.4688	4.65382	4.82692
Average T-AbcdkoLdlr-/-	3.05001	1.07427	1.34155
SEM Ldlr-/-	2.1494	0.994364	0.912941
SEM T-AbcdkoLdlr-/-	0.586897	0.216041	0.224659
p-value (two-tailed unpaired t-test)	0.00435864	0.00297052	0.00212381

[truncated: 201 more sheets: Fig. 2i, Fig. 2j, Fig. 2k, Fig. 2l, Fig. 3a, Fig. 3b, Fig. 3d, Fig. 3f, Fig. 3h, Fig. 3j, Fig. 3l, Fig. 4b, Fig. 4d, Fig. 4f, Fig. 4g, Fig. 4h, Fig. 4i, Fig. 5b, Fig. 5d, Fig. 5e …]
